# Supplementary material for: Single-Cell Transcriptomics Identifies Heterogeneity of Mouse Mammary Gland Fibroblasts With Distinct Functions, Estrogen Responses, Differentiation Processes, and Crosstalks With Epithelium
Source: Front Cell Dev Biol. 2022 Mar 1;10:850568. doi: 10.3389/fcell.2022.850568 (PMC8923650; doi:10.3389/fcell.2022.850568)
Supplement: Supplementary file 2 [file Table1.XLSX]

## Sheet: Supplementary Table 1
Supplementaty Table 1. Top 5 significant gene signatures enriched in the differentially expressed genes (log2 Fold Change > 0.5) of each cluster computed with gene set enrichment analysis available on Molecular Signatures Database (http://www.gsea-msigdb.org/gsea/msigdb/annotate.jsp).
Pathway	# Genes in Gene Set (K)	# Genes in Overlap (k)	FDR
Fib_0
EPITHELIAL_MESENCHYMAL_TRANSITION	200	10	3.9e-08
TNFA_SIGNALING_VIA_NFKB	200	8	4.49e-06
COAGULATION	138	7	4.49e-06
UV_RESPONSE_DN	144	7	4.49e-06
INFLAMMATORY_RESPONSE	200	7	2.7e-05
Fib_1
TNFA_SIGNALING_VIA_NFKB	200	15	1.08e-20
ADIPOGENESIS	200	8	6.16e-09
EPITHELIAL_MESENCHYMAL_TRANSITION	200	8	6.16e-09
CHOLESTEROL_HOMEOSTASIS	74	6	1.17e-08
UV_RESPONSE_UP	158	7	2.45e-08
Fib_2
EPITHELIAL_MESENCHYMAL_TRANSITION	200	18	4.11e-26
KRAS_SIGNALING_UP	200	7	4.57e-07
COAGULATION	138	4	0.000862
APOPTOSIS	161	4	0.00118
HYPOXIA	200	4	0.0018
Fib_3
COAGULATION	138	2	0.00347
COMPLEMENT	200	2	0.00365
